# Supplementary material for: Skin Carotenoid Score as a Potential Early Biomarker of Metabolic Syndrome Risk in Adolescents
Source: Nutrients. 2026 Jan 21;18(2):337. doi: 10.3390/nu18020337 (PMC12845373; doi:10.3390/nu18020337)
Supplement: Supplementary file 1 [file nutrients-18-00337-s001.zip]

Archive with 1 entries (1 files):
- nutrients-4098936-supplementary.pdf
